# Supplementary material for: Pharmacogenetic Influences on Individual Responses to Ocular Hypotensive Agents in Glaucoma Patients
Source: Pharmaceutics. 2025 Mar 2;17(3):325. doi: 10.3390/pharmaceutics17030325 (PMC11944811; doi:10.3390/pharmaceutics17030325)
Supplement: Supplementary file 1 [file pharmaceutics-17-00325-s001.zip]

Archive with 1 entries (1 files):
- pharmaceutics-3414029-supplementary.pdf
